# Supplementary material for: Coordination measure for coupling system of digital economy and rural logistics: An evidence from China
Source: PLoS One. 2023 Apr 14;18(4):e0281271. doi: 10.1371/journal.pone.0281271 (PMC10104290; doi:10.1371/journal.pone.0281271)
Supplement: S1 Dataset — (ZIP) [file pone.0281271.s001.zip]

Archive with 4 entries (3 files):
- DATA/
- DATA/Data for the digital economy subsystem(DEDI ).xlsx
- DATA/Evaluation values.xlsx
- DATA/Raw data for rural logistics subsystem.xlsx
