# Supplementary material for: Coordination measure for coupling system of digital economy and rural logistics: An evidence from China
Source: PLoS One. 2023 Apr 14;18(4):e0281271. doi: 10.1371/journal.pone.0281271 (PMC10104290; doi:10.1371/journal.pone.0281271)
Supplement: S1 Dataset — (ZIP) [file pone.0281271.s001.zip › DATA/Data for the digital economy subsystem(DEDI ).xlsx]

## Sheet: DEDI Composite Index
Province	2016	2017	2018	2019
Beijing	52	47.5	56.5	55
Tianjing	35.3	29.8	24.9	24.9
Hebei	35.2	31.7	27.7	29.4
Shanxi	24.2	23.1	24.4	21.1
Liaoning	33.3	30	31.4	23.5
Jilin	26.9	22.9	23.3	17.4
Heilongjiang	23.9	19.5	23.9	20.5
Shanghai	47.9	47.1	52.7	45.5
Jiangsu	66.3	66.7	56.1	52.2
Zhejiang	60.5	59.3	50.8	51.5
Anhui	37.5	35.2	33.1	29.3
Fujian	44.2	41.4	42.6	38.6
Jiangxi	28.2	23.3	24.4	28.5
Henan	36.7	34.6	35.3	35
Hubei	40	35.3	34.8	32.5
Guangxi	23.4	22	69.3	26.2
Chongqing	31.6	26.7	29.4	28.8
Sichuan	40.6	35.4	40.6	35.6
Yunnan	21.5	16	22	21.3
Shanxi	31.7	24.6	26.5	26.3
Ningxia	22.3	15.9	18.8	17.1
