# Supplementary material for: Coordination measure for coupling system of digital economy and rural logistics: An evidence from China
Source: PLoS One. 2023 Apr 14;18(4):e0281271. doi: 10.1371/journal.pone.0281271 (PMC10104290; doi:10.1371/journal.pone.0281271)
Supplement: S1 Dataset — (ZIP) [file pone.0281271.s001.zip › DATA/Evaluation values.xlsx]

## Sheet: Sheet1
Evaluation values for the digital economy subsystem							Evaluation values for the rural logistics subsystem
Province	2016	2017	2018	2019			Province	2016	2017	2018	2019
Beijing	0.712723	0.659843	0.771881	1			Beijing	0.371297	0.358671	0.402861	0.397133
Tianjing	0.377232	0.34626	0.208713	0.285224			Tianjing	0.283534	0.240787	0.233327	0.227369
Hebei	0.375223	0.379921	0.258614	0.392084			Hebei	0.500946	0.46558	0.656781	0.556223
Shanxi	0.154241	0.227559	0.199802	0.194987			Shanxi	0.558338	0.514649	0.546493	0.390241
Liaoning	0.337054	0.349803	0.324554	0.251979			Liaoning	0.419931	0.346581	0.381945	0.381287
Jilin	0.208482	0.224016	0.180198	0.107124			Jilin	0.286379	0.247999	0.239721	0.20494
Heilongjiang	0.148214	0.16378	0.190891	0.180739			Heilongjiang	0.37049	0.320497	0.323946	0.375404
Shanghai	0.630357	0.652756	0.704158	0.774406			Shanghai	0.466303	0.462015	0.643126	0.418263
Jiangsu	1	1	0.764752	0.933509			Jiangsu	0.525228	0.455591	0.513993	0.480036
Zhejiang	0.883482	0.868898	0.670297	0.916887			Zhejiang	0.413156	0.340315	0.542292	0.431873
Anhui	0.421429	0.441929	0.354851	0.38971			Anhui	0.484049	0.31769	0.399018	0.443566
Fujian	0.556027	0.551772	0.524158	0.610554			Fujian	0.354924	0.284363	0.598389	0.319676
Jiangxi	0.234598	0.231102	0.199802	0.370712			Jiangxi	0.342567	0.332059	0.331597	0.293967
Henan	0.405357	0.431299	0.394059	0.525066			Henan	0.546739	0.478935	0.565192	0.826007
Hubei	0.471652	0.443701	0.385149	0.465699			Hubei	0.743793	0.747018	0.725904	0.401405
Guangxi	0.13817	0.208071	1	0.316095			Guangxi	0.538983	0.454538	0.533719	0.499652
Chongqing	0.302902	0.291339	0.288911	0.377836			Chongqing	0.283571	0.240455	0.374402	0.313801
Sichuan	0.483705	0.445472	0.488515	0.539314			Sichuan	0.738539	0.581464	0.654494	0.403006
Yunnan	0.1	0.101772	0.15703	0.199736			Yunnan	0.428024	0.433951	0.457132	0.363582
Shanxi	0.304911	0.254134	0.237228	0.31847			Shanxi	0.366783	0.44966	0.499325	0.426187
Ningxia	0.116071	0.1	0.1	0.1			Ningxia	0.239141	0.236586	0.347835	0.161938
