# Supplementary material for: Coordination measure for coupling system of digital economy and rural logistics: An evidence from China
Source: PLoS One. 2023 Apr 14;18(4):e0281271. doi: 10.1371/journal.pone.0281271 (PMC10104290; doi:10.1371/journal.pone.0281271)
Supplement: S1 Dataset — (ZIP) [file pone.0281271.s001.zip › DATA/Raw data for rural logistics subsystem.xlsx]

## Sheet: Sheet1
A1(Unit: RMB 100 million）	2019年	2018年	2017	2016	2015	2014		A2（Unit:10 thousands people）	2019	2018	2017	2016	2015	2014		B1（Unit: 10,000 people）	2019	2018	2017	2016	2015	2014		B2（Unit: RMB 100 million）	2019 年	2018年	2017年	2016 年	2015年	2014年		B3（Unit:%）	2019	2018	2017	2016	2015	2014		B4（Unit:RMB/person）	2019	2018	2017	2016	2015	2014		B5（Unit:RMB/person）	2019
Beijing	2	0.2	0.7	0.2	0.3	0.5		Beijing	488614	512892	571387	579841	594017	596079		Beijing	289	291	293	293	293	294		Beijing	102.3	114.7	129.8	145.2	154.5	155.1		Beijing	0.3	0.4	0.4	0.5	0.6	0.7		Beijing	28928.4	26490.3	24240.5	22309.5	20568.7	18867.3		Beijing	21881
Tianjing	3.1	2.7	5	7.6	1.4	1.1		Tianjing	135370	122742	144921	146195	149670	143189		Tianjing	258	263	266	267	269	269		Tianjing	202.9	197.2	183.2	181.9	238.0	230.7		Tianjing	1.3	0.9	0.9	1.2	1.3	1.3		Tianjing	24804.1	23065.2	21753.7	20075.6	18481.6	17014.2		Tianjing	17843.3
Hebei	30.7	31.7	19.2	14	41.8	21.9		Hebei	244996	215657	241486	285533	290556	288956		Hebei	3218	3292	3383	3487	3614	3741		Hebei	3114.9	3085.9	2890.6	2772.9	3441.4	3453.4		Hebei	10.0	9.3	9.2	11.0	11.5	11.7		Hebei	15373.1	14030.9	12880.9	11919.4	11050.5	10186.1		Hebei	12372
Shanxi	20.9	29.8	31.7	30.9	32	31.1		Shanxi	194328	197048	234198	234179	240778	245476		Shanxi	1508	1546	1579	1612	1648	1686		Shanxi	936.8	894.9	861.9	824.4	969.5	984.0		Shanxi	4.8	4.4	4.6	6.1	6.2	6.2		Shanxi	12902.4	11750	10787.5	10082.5	9453.9	8809.4		Shanxi	9728.4
Liaoning	9.6	5.5	6.1	8.5	8.2	7.6		Liaoning	312418	312275	353445	348480	357893	372627		Liaoning	1388	1391	1420	1428	1431	1447		Liaoning	1912.0	1749.4	1620.5	1589.9	2068.6	1734.1		Liaoning	8.7	8.0	8.1	9.9	8.3	8.0		Liaoning	16108.3	14656.3	13746.8	12880.7	12056.9	11191.5		Liaoning	12030.2
Jilin	0.1	3.7	6.7	7.3	5.7	0.9		Jilin	142695	128057	161469	159629	164805	163183		Jilin	1123	1148	1178	1203	1230	1244		Jilin	1014.1	993.0	895.8	949.0	1400.4	1342.5		Jilin	11.0	7.7	7.3	10.1	11.2	11.0		Jilin	14936	13748.2	12950.4	12122.9	11326.2	10780.1		Jilin	11456.6
Heilongjiang	11.1	2.2	2.2	6.7	9.4	25.7		Heilongjiang	229838	220383	269427	270721	274323	276805		Heilongjiang	1467	1505	1538	1550	1570	1609		Heilongjiang	3774.5	3635.0	3471.3	3189.7	2911.9	3015.6		Heilongjiang	23.4	18.3	118.6	17.4	17.5	17.4		Heilongjiang	14982.1	13803.7	12664.8	11831.9	11095.2	10453.2		Heilongjiang	12494.9
Shanghai	0.1	20.9	9.8	7.7	6.4	13.4		Shanghai	470101	480208	510060	506444	513196	512305		Shanghai	284	288	297	293	299	252		Shanghai	145.8	150.1	146.4	146.6	162.0	169.5		Shanghai	0.3	0.3	0.4	0.4	0.4	0.5		Shanghai	33195.2	30374.7	27825	25520.4	23205.2	21191.6		Shanghai	22448.9
Jiangsu	7.5	8.5	7.8	8.7	3.5	0.7		Jiangsu	432218	400204	471434	485799	481275	486221		Jiangsu	2372	2447	2508	2582	2670	2769		Jiangsu	3828.6	3735.0	3764.7	3663.4	3722.1	3362.8		Jiangsu	4.3	4.5	4.7	5.4	5.7	5.6		Jiangsu	22675.4	20845.1	19158	17605.6	16256.7	14958.4		Jiangsu	17715.9
Zhejiang	10.2	17.3	1.5	4.5	1.4	7.4		Zhejiang	278793	268997	317727	315146	319389	326756		Zhejiang	1755	1784	1810	1845	1894	1935		Zhejiang	1595.0	1518.0	1494.5	1455.3	1434.7	1386.0		Zhejiang	3.4	3.5	3.7	4.2	4.3	4.4		Zhejiang	29875.8	27302.4	24955.8	22866.1	21125	19373.3		Zhejiang	21351.7
Anhui	17.8	7.1	3.2	14.3	9.8	38		Anhui	213864	204807	242102	229305	222641	217155		Anhui	2813	2865	2909	2974	3041	3093		Anhui	2365.4	2253.7	2241.4	2137.0	2174.6	2119.2		Anhui	7.9	8.8	9.6	10.6	11.2	11.5		Anhui	15416	13996	12758.2	11720.5	10820.7	9916.4		Anhui	14545.8
Fujian	6.9	30.9	3.4	6.9	5	2.7		Fujian	196702	201928	239116	233989	245000	240395		Fujian	1331	1347	1377	1410	1436	1454		Fujian	1774.8	1653.4	1527.0	1474.5	1618.6	1529.6		Fujian	6.1	6.7	6.9	8.3	8.2	8.4		Fujian	19568.4	17821.2	16334.8	14999.2	13792.7	12650.2		Fujian	16281.4
Jiangxi	5.9	6.6	10.8	7.1	5.9	3.1		Jiangxi	163609	169772	205375	202871	211588	207503		Jiangxi	1987	2044	2098	2154	2209	2261		Jiangxi	1624.3	1549.2	1489.3	1435.3	1326.9	1144.1		Jiangxi	8.3	8.5	9.2	10.4	10.6	10.7		Jiangxi	15796.3	14459.9	13241.8	12137.7	11139.1	10116.6		Jiangxi	12496.7
Henan	55.4	14.1	11	9.9	31.2	33.3		Henan	382413	351873	451485	458137	452489	444705		Henan	4511	4638	4764	4909	5039	5172		Henan	5408.6	4973.7	4552.7	4459.3	4610.7	4492.0		Henan	8.5	8.9	9.3	10.7	11.4	11.9		Henan	15163.7	13830.7	12719.2	11696.7	10852.9	9966.1		Henan	11546
Hubei	9.3	36.5	47.2	38.8	15.1	30.2		Hubei	276398	283264	349196	348862	343531	343535		Hubei	2312	2349	2402	2466	2525	2578		Hubei	3257.9	3033.8	2962.5	2794.8	2780.4	2761.7		Hubei	8.3	9.0	9.9	10.8	11.2	11.6		Hubei	16390.9	14977.8	13812.1	12725	11843.9	10849.1		Hubei	15328
Guangxi	31.6	25.2	24	25.9	23.8	25.9		Guangxi	161825	159606	190175	194274	200305	209094		Guangxi	2426	2452	2481	2512	2539	2567		Guangxi	3102.3	2717.5	2538.9	2342.2	2146.4	1994.0		Guangxi	16.0	14.8	15.5	15.3	15.3	15.4		Guangxi	13675.7	12434.8	11325.5	10359.5	9466.6	8683.2		Guangxi	12045
Chongqing	10.1	11.9	0.2	1.8	2.7	2.7		Chongqing	187117	197393	270102	264818	271198	272817		Chongqing	1037	1070	1105	1140	1178	1209		Chongqing	1397.5	1292.7	1165.7	1123.8	1033.7	967.9		Chongqing	6.6	6.8	6.6	7.4	7.3	7.4		Chongqing	15133.3	13781.2	12637.9	11548.8	10504.7	9489.8		Chongqing	13112.1
Sichuan	6.1	25.9	25.7	33.6	13.3	45.1		Sichuan	290738	308594	388458	403665	406431	412720		Sichuan	3870	3979	4085	4196	4292	4371		Sichuan	4395.0	4153.7	4004.2	3701.6	3335.5	3078.6		Sichuan	10.3	10.9	11.5	12.0	12.2	12.4		Sichuan	14670.1	13331.4	12226.9	11203.1	10247.4	9347.7		Sichuan	14055.6
Yunnan	16	19.4	23.5	17	5.9	25.4		Yunnan	150329	152290	178233	172772	170927	170725		Yunnan	2482	2521	2559	2623	2687	2747		Yunnan	2680.2	2234.7	1982.5	1888.8	1841.5	1806.3		Yunnan	13.1	14.0	14.3	14.8	15.0	15.5		Yunnan	11902.4	10767.9	9862.2	9019.8	8242.1	7456.1		Yunnan	10260.2
Shanxi	21.2	21.5	21.8	8	11.9	15		Shanxi	238253	237861	278888	281261	277338	284947		Shanxi	1572	1618	1657	1703	1748	1791		Shanxi	2445.8	2245.0	2095.3	1997.8	1910.7	1870.8		Shanxi	7.7	7.5	8.0	8.8	8.8	8.8		Shanxi	12325.7	11212.8	10264.5	9396.4	8688.9	7932.2		Shanxi	10934.7
Ningxia	4.4	20.8	12.4	10.2	2.8	13.6		Ningxia	35064	34815	37452	36718	37757	39414		Ningxia	279	283	287	295	299	307		Ningxia	330.8	344.6	309.0	299.7	311.0	274.0		Ningxia	7.5	7.6	7.3	7.6	8.2	7.9		Ningxia	12858.4	11707.6	10737.9	9851.6	9118.7	8410		Ningxia	11464.6
[truncated: 33 more columns]
